# Supplementary material for: Role of the JAK2/STAT3 pathway on infection of Francisella novicida
Source: PLoS One. 2024 Sep 10;19(9):e0310120. doi: 10.1371/journal.pone.0310120 (PMC11386456; doi:10.1371/journal.pone.0310120)
Supplement: S1 Data — (XLSX) [file pone.0310120.s002.xlsx]

## Sheet: fig1
fig1C
CFU/100μl (mean of 3 plates)	DMSO	Cucul2000	Cucul1000	Cucul500	Cucul250	Cucul200	Cucul100	Cucul50	Cucul25	Cucul20	Cucul2
exp1	5.86667e+06	3166.7	3166.7	14066.7	33700	34333.3	280000	3.76667e+06	1.03667e+07	1.65333e+07	1.43333e+07
exp2	7700000	6100	43666.7	20566.7	39666.7	44250	111333	4.06667e+06	1.32667e+07	1.46667e+07	9.86667e+06
exp3	6.36667e+06	4700	6833.33	14066.7	24666.7	23733.3	156667	1.70667e+06	1.00333e+07	1.94333e+07	10800000
mean	6.64444e+06	4655.56	17888.9	16233.3	32677.8	34105.6	182667	3180000	1.12222e+07	1.68778e+07	1.16667e+07
sd	547159	847.072	12932.3	2166.67	4360.19	5923.75	50395.5	741740	1.02674e+06	1.38675e+06	1.36028e+06
fig1D
CFU/100μl	DMSO	10uM	5uM	2.5uM	1.25uM	1uM	0.1uM	0.01uM
exp1	1.38333e+06	383.3	1.25667e+06	3.63333e+06	2.18333e+06	2.18667e+06	1.76667e+06	1.19333e+06
exp2	4.56667e+06	1403.33	763333	2.76667e+06	4.06667e+06	3.43333e+06	4.86667e+06	5.66667e+06
exp3	3.03333e+06	2820	1.52667e+06	9.03333e+06	5.86667e+06	3.76667e+06	5700000	6.53333e+06
mean	2.99444e+06	1535.56	1.18222e+06	5.14444e+06	4.03889e+06	3.12889e+06	4.11111e+06	4.46444e+06
sd	919155	706.505	223477	1.96047e+06	1.06338e+06	480838	1.19665e+06	1.65458e+06

## Sheet: fig2
fig2A
	0ｈ	1h	2h	3h	4h	5h	6h	7h	8h	9h	10h	11h	12h
DMSO-ex1	0.04	0.113667	0.296667	0.648	0.922667	1.014	1.14233	1.223	1.285	1.32067	1.303	1.30567	1.30267
DMSO-ex2	0.0286667	0.0286667	0.064	0.276333	0.602333	0.868	1.076	1.187	1.25267	1.35167	1.38167	1.38933	1.35667
DMSO-ex3	0.027	0.022	0.057	0.206	0.426667	0.69	0.921	1.07667	1.19433	1.25533	1.31533	1.33	1.333
mean	0.0318889	0.0547778	0.139222	0.376778	0.650556	0.857333	1.04644	1.16222	1.244	1.30922	1.33333	1.34167	1.33078
se	0.00408399	0.0295073	0.0787482	0.137123	0.145199	0.0936827	0.0655801	0.044022	0.0265295	0.0283917	0.0244275	0.0248469	0.015628
sd	0.00707369	0.0511081	0.136396	0.237503	0.251492	0.162263	0.113588	0.0762484	0.0459505	0.0491758	0.0423097	0.0430362	0.0270685
Cucurbitacin I-exp1	0.039	0.114	0.314667	0.657333	0.912333	1.012	1.12767	1.20733	1.26233	1.34233	1.33933	1.33533	1.34133
Cucurbitacin I-exp2	0.009	0.026	0.0546667	0.276	0.606333	0.859333	0.984	1.105	1.18667	1.29867	1.41067	1.446	1.438
Cucurbitacin I-exp3	0.023	0.0303333	0.069	0.215333	0.437	0.706333	0.95	1.124	1.25667	1.33833	1.42133	1.45133	1.446
mean	0.0236667	0.0567778	0.146111	0.382889	0.651889	0.859222	1.02056	1.14544	1.23522	1.32644	1.39044	1.41089	1.40844
se	0.00866667	0.0286384	0.0843793	0.138335	0.139095	0.0882384	0.0544475	0.0314268	0.0243328	0.0139368	0.0257404	0.0378091	0.0336349
sd	0.0150111	0.0496032	0.146149	0.239604	0.240919	0.152833	0.0943058	0.0544328	0.0421457	0.0241393	0.0445837	0.0654873	0.0582574
fig2B
	0ｈ	1h	2h	3h	4h	5h	6h	7h	8h	9h	10h	11h	12h
DMSO-ex1	0.021	0.065667	0.167333	0.450667	0.704333	0.83	0.926667	1.00433	1.04833	1.07167	1.11767	1.13567	1.17767
DMSO-ex2	0.006	0.034333	0.122333	0.274	0.650667	0.785333	0.942	1.04367	1.12033	1.187	1.239	1.26333	1.27433
DMSO-ex3	0.003333	0.053333	0.187	0.263333	0.57	0.784	0.896667	0.959	1.039	1.095	1.14767	1.171	1.17833
mean	0.010111	0.051111	0.158889	0.329333	0.641667	0.799778	0.921778	1.00233	1.06922	1.11789	1.16811	1.19	1.21011
se	0.005499	0.009113	0.019139	0.060745	0.039039	0.015116	0.013313	0.024462	0.025697	0.035206	0.036487	0.038059	0.032112
sd	0.009524	0.015784	0.03315	0.105213	0.067617	0.026182	0.023059	0.042369	0.044509	0.060978	0.063198	0.06592	0.055619
Stattic-exp1	0.027	0.064	0.134667	0.284667	0.585	0.791333	0.955333	1.06567	1.142	1.17333	1.235	1.27	1.29633
Stattic-exp2	0	0.025	0.064	0.138333	0.404	0.630333	0.833	0.952	1.03233	1.11733	1.191	1.22267	1.25533
Stattic-exp3	0.010667	0.052	0.108667	0.141333	0.342333	0.636	0.785667	0.883667	0.968667	1.02767	1.083	1.111	1.12367
se	0.012556	0.047	0.102444	0.188111	0.443778	0.685889	0.858	0.967111	1.04767	1.10611	1.16967	1.20122	1.22511
sd	0.007851	0.011533	0.020636	0.048286	0.072821	0.052748	0.050548	0.053079	0.050621	0.042423	0.045157	0.047135	0.052085
標準偏差	0.013599	0.019975	0.035742	0.083633	0.126129	0.091362	0.087553	0.091936	0.087678	0.073479	0.078213	0.08164	0.090214
fig2C					fig2D
exp1	DMSO	Cucurbitacin I			exp1	DMSO	Stattic
0h	8900000	20300000			0h	3180000	2790000
	16800000	13000000				2980000	1020000
	17500000	24400000				3130000	2220000
mean	14400000	1.92333e+07			mean	3.09667e+06	2010000
12h	500000000	500000000			12h	217000000	553000000
	800000000	700000000				291000000	144000000
	1200000000	1700000000				146000000	138000000
mean	8.33333e+08	9.66667e+08			mean	218000000	2.78333e+08
exp2	DMSO	Cucurbitacin I			exp2	DMSO	Stattic
0h	2240000	2760000			0h	3220000	1070000
	2870000	3010000				2970000	1370000
	3100000	2980000				3880000	1690000
mean	2.73667e+06	2.91667e+06			mean	3.35667e+06	1.37667e+06
12h	1020000000	180000000			12h	505000000	544000000
	410000000	90000000				511000000	465000000
	200000000	160000000				216000000	247000000
mean	5.43333e+08	1.43333e+08			mean	4.10667e+08	4.18667e+08
exp3	DMSO	Cucurbitacin I			exp3	DMSO	Stattic
0h	2200000	3000000			0h	3560000	2260000
	1500000	2400000				2860000	1940000
	2700000	2300000				2830000	3360000
mean	2.13333e+06	2.56667e+06			mean	3.08333e+06	2520000
12h	930000000	430000000			12h	407000000	390000000
	340000000	1270000000				450000000	260000000
	850000000	1110000000				107000000	310000000
mean	7.06667e+08	9.36667e+08			mean	3.21333e+08	320000000

## Sheet: fig4
fig4C	CFU
exp1	DMSO	Cucurbitacin I		exp2	DMSO	Cucurbitacin I		exp3	DMSO	Cucurbitacin I
10min	12800	6400		10min	15800	8700		10min	12300	10600
	8800	7100			12600	13000			12200	9200
	11300	6400			13500	13600			9500	6700
mean	10966.7	6633.33		mean	13966.7	11766.7		mean	11333.3	8833.33
30min	25600	8800		30min	13200	16100		30min	14000	19600
	23000	7800			11100	13200			15000	17700
	26500	9700			13900	15300			20000	20200
mean	25033.3	8766.67		mean	12733.3	14866.7		mean	16333.3	19166.7
fig4D	CFU
exp1	DMSO	stattic		exp2	DMSO	stattic		exp3	DMSO	stattic
10min	15800	10700		10min	10400	1500		10min	12000	11000
	13800	14900			4900	1600			28000	8000
	16700	7800			8300	1200			25000	24000
mean	15433.3	11133.3		mean	7866.67	1433.33		mean	21666.7	14333.3
30min	24600	13300		30min	10700	7800		30min	42000	29000
	25200	8600			5300	4500			20000	20000
	22200	12300			8200	6500			25000	11000
mean	24000	11400		mean	8066.67	6266.67		mean	29000	20000

## Sheet: fig5
fig5C	CFU
exp1	DMSO	Cucurbitacin I		exp2	DMSO	Cucurbitacin I		exp3	DMSO	Cucurbitacin I
1.5h	28000	100		1.5h	26000	2600		1.5h	19200	340
	35000	120			39000	2300			20300	380
	147000	120			57000	2700			18800	300
mean	70000	113.333		mean	40666.7	2533.33		mean	19433.3	340
12h	1410000	2600		12h	3020000	96200		12h	1610000	77000
	1310000	1600			3220000	187000			1710000	40000
	1460000	5200			2520000	118600			1850000	67000
mean	1.39333e+06	3133.33		mean	2920000	133933		mean	1.72333e+06	61333.3
fig5D	CFU
exp1	DMSO	stattic		exp2	DMSO	stattic		exp3	DMSO	stattic
1.5h	30000	3400		1.5h	7000	0		1.5h	8800	20
	33000	7000			5000	0			11900	30
	28000	5300			9200	0			8000	30
mean	30333.3	5233.33		mean	7066.67	0		mean	9566.67	26.6667
12h	990000	51000		12h	470000	100		12h	700000	120
	1830000	85000			290000	300			480000	210
	1410000	89000			830000	0			400000	100
mean	1410000	75000		mean	530000	133.333		mean	526667	143.333

## Sheet: fig6
fig6B	CFU					fig6C	CFU
exp1		12h				exp1		12h
	0h	DMSO	Cucurbitacin I				0h	DMSO	Stattic
	39000	3530000	2700000				62000	1000000	1000000
	52000	3710000	3260000				47000	2000000	2000000
	45000	2870000	3410000				36000	2000000	1000000
mean	45333.3	3370000	3.12333e+06			mean	48333.3	1.66667e+06	1.33333e+06
exp2		12h				exp2		12h
	0h	DMSO	Cucurbitacin I				0h	DMSO	Stattic
	464000	5980000	4280000				25000	6000000	5300000
	213000	5720000	7670000				23000	6700000	6000000
	253000	6850000	7240000				30000	6000000	6200000
mean	310000	6.18333e+06	6.39667e+06			mean	26000	6.23333e+06	5.83333e+06
exp3		12h				exp3		12h
	0h	DMSO	Cucurbitacin I				0h	DMSO	Stattic
	42000	2160000	5170000				13000	3310000	700000
	43000	2600000	2900000				16000	3120000	600000
	47000	2660000	3650000				17000	2820000	1200000
mean	44000	2.47333e+06	3.90667e+06			mean	15333.3	3.08333e+06	833333

## Sheet: fig7
fig7B	CFU
exp1	DMSO	Cucurbitacin I	Stattic
3h	313000	820	270
	230000	1130	410
	237000	1050	400
mean	260000	1000	360
exp2	DMSO	Cucurbitacin I	Stattic
3h	93000	80	40
	126000	100	0
	159000	60	10
mean	126000	80	16.6667
exp3	DMSO	Cucurbitacin I	Stattic
3h	295000	170	160
	215000	290	260
	175000	280	260
mean	228333	246.667	226.667
